# Supplementary material for: Molecular profiling of colorectal tumors stratified by the histological tumor-stroma ratio - Increased expression of galectin-1 in tumors with high stromal content
Source: Oncotarget. 2018 Jul 31;9(59):31502–15. doi: 10.18632/oncotarget.25845 (PMC6101138; doi:10.18632/oncotarget.25845)
Supplement: Supplementary file 2 [file oncotarget-09-31502-s002.xlsx]

## Sheet: Suppl. table 1
Genes differently expressed between stroma-low and -high tumours within each pathway
Pathway	alias	inheritance	p-value
KEGG_COMPLEMENT_AND_COAGULATION_CASCADES
	F13A1	0,00153	0,00000
	C1R	0,01004	0,00010
	C1S	0,03603	0,00148
KEGG_WNT_SIGNALING_PATHWAY
	SFRP4	0,00052	0,00004
	SFRP2	0,00135	0,00007
PID_MYC_REPRESS_PATHWAY
	LGALS1	0,00233	0,00003
	PDGFRB	0,02172	0,00104
	COL1A2	0,03851	0,00305
	TJP2	0,01943	0,00003
GOTZMANN_EPITHELIAL_MESENCHYMAL_TRANSITION_UP
	MPDZ	0,02987	0,00023
	IGFBP7	0,04357	0,00099
	ACTA2	0,02511	0,00034
	COL5A2	0,04331	0,00149
	INHBA	0,04312	0,00174
	SNAI1	0,04357	0,00072
KEGG_AMINO_SUGAR_AND_NUCLEOTIDE_SUGAR_METABOLISM
	GFPT2	0,01528	0,00125
PENG_GLITAMINE_DEPRIVATION_DN
	TMED9	0,00483	0,00000
	MLLT11	0,03093	0,00001
KEGG_OXIDATIVE_PHOSPHORYLTATION
	COX7A1	0,00058	0,00000
	ATP5J	0,03424	0,00027
	NDUFB5	0,04186	0,00029
_TGF_BETA_SIGNALING_PATHWAY
	DCN	0,00072	0,00001
	THBS2	0,00509	0,00034
	INHBA	0,03302	0,00174
	COMP	0,01848	0,00191
	THBS4	0,00926	0,00077
KEGG_ECM_RECEPTOR_INTERACTION
	LAMC1	0,02332	0,00012
	ITGA11	0,01368	0,00030
	THBS2	0,00813	0,00034
	COL11A1	0,03702	0,00308
	COL5A2	0,03702	0,00149
	COL3A1	0,04620	0,00257
	COL6A2	0,01952	0,00048
	COL6A1	0,04353	0,00107
	COMP	0,02139	0,00191
	ITGA7	0,01188	0,00018
	SV2B	0,03989	0,00042
	THBS4	0,01160	0,00077
KEGG_FOCAL_ADHESION
	MYLK	0,00058	0,00001
	MYL9	0,00184	0,00002
	THBS4	0,01854	0,00077
	COMP	0,03678	0,00191
	LAMC1	0,04174	0,00012
	ITGA11	0,02270	0,00030
	THBS2	0,01305	0,00034
	COL6A2	0,03348	0,00048
	ITGA7	0,01944	0,00018
BIOCARTA_ECM_PATHWAY
	MYLK	0,00004	0,00001
	MAP2K1	0,02867	0,00211
REACTOME_EXTRACELLULAR_MATRIX_ORGANIZATION
	COL8A1	0,00554	0,00014
	COL8A2	0,01781	0,00043
	COL5A2	0,04858	0,00149
	COL11A1	0,04794	0,00308
	COL6A2	0,02259	0,00048
	COL10A1	0,00870	0,00054
	MMP1	0,02205	0,00134
HALLMARK_ADIPOGENESIS
	RAB34	0,00047	0,00001
	MYLK	0,00042	0,00001
	SPARCL1	0,00103	0,00002
	ITGA7	0,01484	0,00018
HALLMARK_ANDROGEN_RECEPTOR
	AKAP12	0,01175	0,00002
	GUCY1A3	0,02823	0,00056
	TMPRSS2	0,00917	0,00006
HALLMARK_ANGIOGENESIS
	LUM	0,00157	0,00008
	FSTL1	0,00993	0,00038
	COL5A2	0,02782	0,00149
	COL3A1	0,03683	0,00257
	VCAN	0,04655	0,00209
HALLMARK_APICAL_JUNCTION
	LAYN	0,00078	0,00000
	MYL9	0,00342	0,00002
	CDH11	0,00906	0,00017
	TRO	0,02831	0,00018
	FBN1	0,01558	0,00032
	SLIT2	0,02570	0,00042
	NEXN	0,03314	0,00002
	SPEG	0,00176	0,00005
	ACTG2	0,04044	0,00144
HALLMARK_APICAL_SURFACE
	GAS1	0,00097	0,00003
HALLMARK_APOPTOSIS
	DCN	0,00161	0,00001
	LUM	0,00410	0,00008
HALLMARK_COAGULATION
	C1R	0,01708	0,00010
	FBN1	0,02217	0,00032
	HTRA1	0,04615	0,00073
	CTSK	0,03581	0,00054
	MMP1	0,03866	0,00134
HALLMARK_EPITHELIAL_MESENCHYMAL_TRANSITION
	CALD1	0,00661	0,00001
	FBN1	0,03305	0,00032
	FSTL1	0,04804	0,00038
	CDH11	0,01962	0,00017
	DCN	0,00149	0,00001
	LUM	0,00853	0,00008
	CTHRC1	0,01119	0,00012
	LGALS1	0,01432	0,00003
	COL8A2	0,04406	0,00043
	GAS1	0,01423	0,00003
	SPOCK1	0,03295	0,00046
	THBS2	0,02344	0,00034
	SNAI2	0,04970	0,00005
	BASP1	0,02202	0,00019
	PMP22	0,03646	0,00026
	FAP	0,01852	0,00027
	MGP	0,00082	0,00001
	MYLK	0,00117	0,00001
	MYL9	0,00361	0,00002
	TAGLN	0,00589	0,00004
	ACTA2	0,03315	0,00034
	TPM2	0,00788	0,00006
	SGCD	0,04073	0,00007
	SFRP4	0,00201	0,00004
	MFAP5	0,02127	0,00014
	LAMC1	0,04804	0,00012
	GREM1	0,00477	0,00004
	GLIPR1	0,04196	0,00003
HALLMARK_GLYCOLYSIS
	DCN	0,00208	0,00001
	TPST1	0,02330	0,00026
HALLMARK_HEDGEHOG_SIGNALING
	NRP1	0,03203	0,00042
HALLMARK_KRAS_SIGNALING_UP
	F13A1	0,00374	0,00000
	SPARCL1	0,00374	0,00002
	GNG11	0,02000	0,00009
	AKAP12	0,02224	0,00002
	ITGBL1	0,02224	0,00015
HALLMARK_MYOGENESIS
	COX7A1	0,00036	0,00000
	HSPB2	0,00191	0,00002
	CRYAB	0,00550	0,00006
	MYLK	0,00586	0,00001
	TAGLN	0,00319	0,00004
	TPM2	0,00426	0,00006
	SCHIP1	0,00198	0,00002
	PPP1R3C	0,00035	0,00000
	SGCD	0,02436	0,00007
	EFS	0,02536	0,00012
	COL6A2	0,04988	0,00048
	SPEG	0,00413	0,00005
	ITGA7	0,02110	0,00018
	SGCA	0,02684	0,00024
HALLMARK_NOTCH_SIGNALING
	FZD7	0,01287	0,00137
HALLMARK_REACTIVE_OXIGEN_SPECIES_PATHWAY
	MGST1	0,00990	0,00039
HALLMARK_UV_RESPONSE_DN
	SCHIP1	0,00301	0,00002
	EFEMP1	0,01665	0,00050
	PMP22	0,01488	0,00026
	SNAI2	0,04480	0,00005
	LAMC1	0,01039	0,00012
	MAP1B	0,01982	0,00017
	CAP2	0,03835	0,00022
